# Supplementary material for: Cannabinoids Reduce Inflammation but Inhibit Lymphocyte Recovery in Murine Models of Bone Marrow Transplantation
Source: Int J Mol Sci. 2019 Feb 4;20(3):668. doi: 10.3390/ijms20030668 (PMC6387311; doi:10.3390/ijms20030668)
Supplement: Supplementary file 1 [file ijms-20-00668-s001.zip]

Archive with 5 entries (5 files):
- S1.png
- S2.png
- S3.png
- S4.png
- S5.png
